# Supplementary material for: Surveillance for feline herpesvirus type 1 mutation and development of resistance in cats treated with antiviral medications
Source: Front Vet Sci. 2023 May 18;10:1197249. doi: 10.3389/fvets.2023.1197249 (PMC10232796; doi:10.3389/fvets.2023.1197249)
Supplement: Supplementary file 1 [file Table_1.XLSX]

## Sheet: Sheet1
FHV-1 Sequence	Day 1 or Day 8	Reads	Reads mapped	Mean coverage	GC content (%)	Mapped genome length
LOU-1	1	3497994	533241	879.9	45.8	137004
LOU-2	8	2530666	1510543	2645	45.9	138580
LOU-3	1	2761956	997559	1770.4	45.2	137916
LOU-4	8	2681366	1162723	1899.5	45.4	137838
LOU-5	1	3020530	87297	154.4	45.2	136125
LOU-6	8	2218590	1077796	1967.5	44.7	137173
LOU-7	1	251648	152204	230.2	46	136413
LOU-8	8	2022224	1254822	2021.8	45.9	139239
LOU-9	1	534034	534034	913.9	45.4	137170
LOU-10	8	2999010	1694895	2843.4	45.7	139812
LOU-11	1	4372518	1494265	2682	45.2	138053
LOU-12	8	4643990	2993610	5114.1	45.6	140625
LOU-13	1	2545344	122017	215	45.3	136291
LOU-14	8	3419952	431436	754.1	45.7	137503
LOU-15	1	2492360	1315729	2190.5	45.5	137950
LOU-16	8	2373442	1107904	1907.7	45.7	137897
LOU-17	1	2109310	512991	844.1	45.6	137089
LOU-18	8	2014110	744132	1174	45.6	137544
LOU-19	1	2691406	234758	387.7	45.5	136543
LOU-20	8	2033514	34056	56.4	45.7	135996
LOU-21	1	2233818	1329465	2221.8	45.7	138317
LOU-22	8	3138338	1777964	2872	45.7	139200
LOU-23	1	2589006	448572	742.8	45.5	137076
LOU-24	8	3268902	298439	486.8	45.5	137001
LOU-25	1	2986662	1373433	2253.8	45.6	138516
LOU-26	8	2750706	1136576	1821.1	45.7	138303
LOU-27	1	2153346	512015	863	45.2	137026
LOU-28	8	2594848	193663	327.8	45.2	136480
