# Supplementary material for: Surveillance for feline herpesvirus type 1 mutation and development of resistance in cats treated with antiviral medications
Source: Front Vet Sci. 2023 May 18;10:1197249. doi: 10.3389/fvets.2023.1197249 (PMC10232796; doi:10.3389/fvets.2023.1197249)
Supplement: Supplementary file 2 [file Table_2.XLSX]

## Sheet: Sheet1
FHV-1 isolates	Synonymous	Non-Synonymous	Name	Minimum	Maximum	Length	Amino Acid Change	CDS Position	Change	Codon Change	Polymorphism Type
LOU-1/2	1	0	TTT	135540	135542	3			CCA -> TTT		Substitution
LOU-1/2	1	0	C	106817	106817	1			A -> C		SNP (transversion)
LOU-3/4	0	1	GC	132268	132269	2	GA -> GP	936	AG -> GC	GGA,GCG -> GGG,CCG	Substitution
LOU-3/4	1	0	A	136507	136507	1			T -> A		SNP (transversion)
LOU-3/4	1	0	C	136505	136505	1			G -> C		SNP (transversion)
LOU-3/4	1	0	G	136503	136503	1			A -> G		SNP (transition)
LOU-3/4	1	0	G	136498	136498	1			A -> G		SNP (transition)
LOU-3/4	1	0	GT	136494	136495	2			TC -> GT		Substitution
LOU-3/4	1	0	T	136489	136489	1			G -> T		SNP (transversion)
LOU-3/4	1	0	GAGT	136449	136487	39			ATCCCACTACGTTCCACTAAAAACCATTTCTAGACATCC -> GAGT		Deletion
LOU-3/4	1	0	T	136447	136447	1			G -> T		SNP (transversion)
LOU-3/4	1	0	GTG	136442	136444	3			CAT -> GTG		Substitution
LOU-3/4	1	0	A	136438	136438	1			C -> A		SNP (transversion)
LOU-3/4	1	0	C	136436	136436	1			A -> C		SNP (transversion)
LOU-3/4	1	0	GGTGGA	136428	136433	6			ATACAC -> GGTGGA		Substitution
LOU-3/4	1	0		136407	136425	19			(-)GATCCCCATGACCGATACA		Deletion
LOU-3/4	1	0	GT	136404	136405	2			TG -> GT		Substitution
LOU-3/4	1	0	GTC	136398	136400	3			ACG -> GTC		Substitution
LOU-3/4	1	0	GG	136391	136392	2			TA -> GG		Substitution
LOU-3/4	1	0	G	136389	136389	1			T -> G		SNP (transversion)
LOU-3/4	1	0	G	136387	136387	1			T -> G		SNP (transversion)
LOU-3/4	1	0	A	136385	136385	1			G -> A		SNP (transition)
LOU-3/4	1	0	GTC	136382	136383	2			AA -> GTC		Insertion
LOU-3/4	1	0	G	136379	136379	1			A -> G		SNP (transition)
LOU-3/4	1	0	GG	136376	136377	2			TC -> GG		Substitution
LOU-3/4	1	0	TG	136372	136373	2			GA -> TG		Substitution
LOU-3/4	1	0	A	136369	136369	1			C -> A		SNP (transversion)
LOU-3/4	1	0	GT	136365	136366	2			AC -> GT		Substitution
LOU-3/4	1	0	GTGGGTG	136356	136362	7			TCCATCC -> GTGGGTG		Substitution
LOU-3/4	1	0	GG	136353	136354	2			CA -> GG		Substitution
LOU-3/4	1	0	T	136351	136351	1			A -> T		SNP (transversion)
LOU-3/4	1	0		136347	136349	3			(-)AAC		Deletion
LOU-3/4	1	0	G	136343	136343	1			A -> G		SNP (transition)
LOU-3/4	1	0	T	136341	136341	1			G -> T		SNP (transversion)
LOU-3/4	1	0	TAT	136306	136308	3			GGG -> TAT		Substitution
LOU-3/4	1	0	A	136303	136303	1			C -> A		SNP (transversion)
LOU-3/4	1	0	TGGCC	136295	136299	5			AAAAG -> TGGCC		Substitution
LOU-3/4	1	0	GATCG	136288	136292	5			CCCTC -> GATCG		Substitution
LOU-3/4	1	0	C	110995	110995	1		936	T -> C	GGA -> GGG	SNP (transition)
LOU-3/4	1	0	T	107020	107020	1			G -> T		SNP (transversion)
LOU-5/6	1	0	GT	135448	135449	2			AA -> GT		Substitution
LOU-5/6	1	0	GT	135445	135446	2			TC -> GT		Substitution
LOU-5/6	1	0	C	135443	135443	1			A -> C		SNP (transversion)
LOU-5/6	1	0		135439	135441	3					Deletion
LOU-5/6	1	0	T	135434	135434	1			G -> T		SNP (transversion)
LOU-5/6	1	0	GGGGCT	120541	120546	6			TTAAAG -> GGGGCT		Substitution
LOU-5/6	1	0	CG	120538	120539	2			TA -> CG		Substitution
LOU-5/6	1	0	CCA	107091	107090	0			(+)CCA		Insertion
LOU-5/6	1	0	C	106596	106595	0			(C)5 -> (C)6		Insertion (tandem repeat)
LOU-5/6	1	0	G	72276	72275	0			(G)8 -> (G)9		Insertion (tandem repeat)
LOU-7/8	1	0	AGGGGAG	135630	135629	0			(+)AGGGAG		Insertion
LOU-7/8	1	0	TATTCAAATCTGGCGGTTTGTGGGTTGGCA	135564	135563	0			(TCTGGCGGTTTGTGGGTTGGCATATTCAAA)10 -> (TCTGGCGGTTTGTGGGTTGGCATATTCAAA)11		Insertion (tandem repeat)
LOU-7/8	1	0	TGGGTTGGCATATTCAAATCTGGCGGTTTG	135404	135403	0			(TCTGGCGGTTTGTGGGTTGGCATATTCAAA)10 -> (TCTGGCGGTTTGTGGGTTGGCATATTCAAA)11		Insertion (tandem repeat)
LOU-7/8	1	0		135310	135339	30			(TCTGGCGGTTTGTGGGTTGGCATATTCAAA)10 -> (TCTGGCGGTTTGTGGGTTGGCATATTCAAA)9		Deletion (tandem repeat)
LOU-7/8	1	0	GGTACGAGGCTA	128891	128890	0			(+)GGTACGAGGCTA		Insertion
LOU-7/8	1	0	A	128891	128890	0			(+)A		Insertion
LOU-7/8	1	0	C	128891	128890	0			(+)C		Insertion
LOU-7/8	1	0	GCGA	128891	128890	0			(+)GCGA		Insertion
LOU-7/8	1	0	A	128891	128890	0			(+)A		Insertion
LOU-7/8	1	0	G	128891	128890	0			(G)7 -> (G)8		Insertion (tandem repeat)
LOU-7/8	1	0	G	128891	128890	0			(G)7 -> (G)8		Insertion (tandem repeat)
LOU-7/8	1	0	A	128891	128890	0			(+)A		Insertion
LOU-7/8	1	0	G	128891	128890	0			(G)7 -> (G)8		Insertion (tandem repeat)
LOU-7/8	1	0	GAGGAGCGAAGGTACGAGGGG	128891	128890	0			(+)GAGGAGCGAAGGTACGAGGGG		Insertion
LOU-7/8	1	0	A	128891	128890	0			(+)A		Insertion
LOU-7/8	1	0	G	128891	128890	0			(G)7 -> (G)8		Insertion (tandem repeat)
LOU-7/8	1	0	TACGAGG	128891	128890	0			(+)TACGAGG		Insertion
LOU-7/8	1	0	A	128888	128888	1			G -> A		SNP (transition)
LOU-7/8	1	0	G	128884	128884	1			T -> G		SNP (transversion)
LOU-7/8	1	0	A	128880	128880	1			G -> A		SNP (transition)
LOU-7/8	1	0	ACGAG	128872	128876	5			TTATT -> ACGAG		Substitution
LOU-7/8	1	0	GCCTATACATCCCTATCCAATTCGTACGAGGGGAGGAGCGAAGGTACGAGGGGAGGAGCGAAGGTACGAGGGGAGGAGCGAAGGTACGAGGGGAGGAGCGAAGGTACGAGGGGAGGAGCGAAGGTACGAGGGGAGGAGCGAAGGTACGAGGAGAGGAGCGAAGGTACGAGGGGAGGAGCGAAGGTACGAGGGGAGGAGCGAAGGTACGAGGGGAGGAGCGAA	128869	128868	0			(+)GCCTATACATCCCTATCCAATTCGAGGGGAC		Insertion
LOU-7/8	1	0		107071	107134	64			(-)CCAGACAGATTTGAATATGCCAACCCACAAACCGC		Deletion
LOU-7/8	1	0	CCACAAACCGCCAGATTTGAATATGCCAACCCACAAACCGCCAGATTTGAATATGCCAACCCACAAACCGCCAGATTTGAATATGCCAAC	106911	106910	0			(GCCAGATTTGAATATGCCAACCCACAAACC)7 -> (GCCAGATTTGAATATGCCAACCCACAAACC)10		Insertion (tandem repeat)
LOU-7/8	1	0		429	445	17			(CCACCCACACCTAGACT)22 -> (CCACCCACACCTAGACT)21		Deletion (tandem repeat)
LOU-7/8	1	0	CC	60	61	2			SA -> CC		Substitution
LOU-7/8	1	0	TTT	55	57	3			AWA -> TTT		Substitution
LOU-9/10	1	0	G	135948	135948	1			C -> G		SNP (transversion)
LOU-9/10	1	0	C	135946	135946	1			A -> C		SNP (transversion)
LOU-9/10	1	0	AAAAAAAGACCCCGCCCCCTTTTTGGA	135940	135939	0			(+)AAAAAAAGACCCCGCCCCTTTTTGGA		Insertion
LOU-9/10	1	0	G	135835	135835	1			T -> G		SNP (transversion)
LOU-9/10	1	0	T	135431	135431	1			K -> T		SNP
LOU-9/10	1	0	A	131965	131965	1		936	G -> A	GGG -> GGA	SNP (transition)
LOU-9/10	1	0	C	107229	107229	1			M -> C		SNP
LOU-9/10	1	0	T	107227	107227	1			W -> T		SNP
LOU-9/10	1	0	T	107225	107225	1			G -> T		SNP (transversion)
LOU-9/10	1	0	GG	106719	106720	2			CT -> GG		Substitution
LOU-9/10	1	0	CTCCC	106712	106716	5			AGGGG -> CTCCC		Substitution
LOU-9/10	1	0	A	106710	106710	1			C -> A		SNP (transversion)
LOU-9/10	1	0	CGA	106706	106708	3			GTG -> CGA		Substitution
LOU-11/12	1	0	G	135902	135902	1			C -> G		SNP (transversion)
LOU-11/12	1	0	ATCTGGCGGTTTGTGGGTTGGCATATTCAA	135720	135719	0			(TCTGGCGGTTTGTGGGTTGGCATATTCAAA)7 -> (TCTGGCGGTTTGTGGGTTGGCATATTCAAA)8		Insertion (tandem repeat)
LOU-11/12	1	0	TCTGGCGGTTTGTGGGTTGGCATATTCAAATCTGGCGGTTTGTGGGTTGGCATATTCAAATCTGGCGGTTTGTGGGTTGGCATATTCAAA	135631	135630	0			(TCTGGCGGTTTGTGGGTTGGCATATTCAAA)7 -> (TCTGGCGGTTTGTGGGTTGGCATATTCAAA)10		Insertion (tandem repeat)
LOU-11/12	1	0		135443	135559	117			(-)GCATATTCAAATCTGGCGGCGGTTTGTGGGTTGGCATA		Deletion
LOU-11/12	1	0	CATGGCTTCCAACCTTGC	129616	129615	0			(+)CATGGCTTCCAACCTTGC		Insertion
LOU-11/12	1	0	G	129580	129580	1			T -> G		SNP (transversion)
LOU-11/12	1	0	A	129556	129556	1			T -> A		SNP (transversion)
LOU-11/12	1	0	C	106891	106891	1			G -> C		SNP (transversion)
LOU-11/12	1	0	T	278	278	1			G -> T		SNP (transversion)
LOU-13/14	1	0	AA	135405	135406	2			WM -> AA		Substitution
LOU-13/14	1	0	C	135403	135403	1			M -> C		SNP
LOU-13/14	1	0	A	89	89	1			C -> A		SNP (transversion)
LOU-13/14	1	0	A	80	80	1			T -> A		SNP (transversion)
LOU-15/16	1	0	AA	135560	135561	2			GT -> AA		Substitution
LOU-15/16	1	0	TC	135557	135558	2			GT -> TC		Substitution
LOU-15/16	1	0	A	135555	135555	1			C -> A		SNP (transversion)
LOU-15/16	1	0	GCA	135554	135553	0			(+)GCA		Insertion
LOU-15/16	1	0	G	135549	135549	1			T -> G		SNP (transversion)
LOU-15/16	1	0	TGCCAACCCACAAACCGCCAGATTTGAATA	107143	107142	0			(GCCAGATTTGAATATGCCAACCCACAAACC)11 -> (GCCAGATTTGAATATGCCAACCCACAAACC)12		Insertion (tandem repeat)
LOU-15/16	1	0		107042	107071	30			(GCCAGATTTGAATATGCCAACCCACAAACC)11 -> (GCCAGATTTGAATATGCCAACCCACAAACC)10		Deletion (tandem repeat)
LOU-15/16	1	0	GGGAA	106773	106777	5			CTAGG -> GGGAA		Substitution
LOU-15/16	1	0	A	106768	106768	1			C -> A		SNP (transversion)
LOU-15/16	1	0	CC	106766	106765	0			(+)CC		Insertion
LOU-15/16	1	0		496	512	17			(CCACCCACACCTAGACT)21 -> (CCACCCACACCTAGACT)20		Deletion (tandem repeat)
LOU-15/16	1	0	CCACACCTAGACTCCAC	443	442	0			(CCACCCACACCTAGACT)21 -> (CCACCCACACCTAGACT)22		Insertion (tandem repeat)
LOU-17/18	1	0	CC	136056	136057	2			GA -> CC		Substitution
LOU-17/18	1	0	A	136054	136054	1			C -> A		SNP (transversion)
LOU-17/18	1	0	G	136047	136047	1			A -> G		SNP (transition)
LOU-17/18	1	0		136040	136045	6			(-)TTTTTG		Deletion
LOU-17/18	1	0	T	135959	135959	1			G -> T		SNP (transversion)
LOU-17/18	1	0	C	135958	135958	1			G -> C		SNP (transversion)
LOU-17/18	1	0	A	135556	135556	1			R -> A		SNP
LOU-17/18	1	0	G	135556	135556	1			R -> G		SNP
LOU-17/18	1	0	T	135554	135554	1			C -> T		SNP (transition)
LOU-17/18	1	0	T	107224	107224	1			K -> T		SNP
LOU-17/18	1	0	T	107219	107219	1			Y -> T		SNP
LOU-17/18	1	0		106938	106942	5			(-)TTTTT		Deletion
LOU-17/18	1	0	CTT	106843	106842	0			(+)CTT		Insertion
LOU-17/18	1	0	C	106815	106815	1			A -> C		SNP (transversion)
LOU-17/18	1	0	T	291	291	1			G -> T		SNP (transversion)
LOU-19/20	1	0	AA	135776	135777	2			GT -> AA		Substitution
LOU-19/20	1	0	TC	135773	135774	2			GT -> TC		Substitution
LOU-19/20	1	0	A	135771	135771	1			C -> A		SNP (transversion)
LOU-19/20	1	0	GCA	135767	135769	3			TTG -> GCA		Substitution
LOU-19/20	1	0	T	135764	135764	1			G -> T		SNP (transversion)
LOU-19/20	1	0	CT	135651	135652	2			GA -> CT		Substitution
LOU-19/20	1	0	GTGCA	129753	129757	5			CGAGT -> GTGCA		Substitution
LOU-19/20	1	0	TAGATTA	129743	129749	7			GGAGGGG -> TAGATTA		Substitution
LOU-19/20	1	0	T	129741	129741	1			G -> T		SNP (transversion)
LOU-19/20	1	0	A	638	638	1			C -> A		SNP (transversion)
LOU-21/22	1	0	CCTCCCCTT	106897	106896	0			(+)CCTCCCCTT		Insertion
LOU-21/22	1	0		106812	106814	3			(-)CCC		Deletion
LOU-23/24	0	1	C	132026	132026	1	A -> P	937	G -> C	GCG -> CCG	SNP (transversion)
LOU-23/24	1	0	G	120656	120656	1			T -> G		SNP (transversion)
LOU-23/24	1	0	C	107294	107294	1			A -> C		SNP (transversion)
LOU-23/24	1	0	C	107289	107289	1			A -> C		SNP (transversion)
LOU-23/24	1	0	T	107285	107285	1			G -> T		SNP (transversion)
LOU-23/24	1	0	GA	107282	107283	2			AC -> GA		Substitution
LOU-23/24	1	0	TT	107279	107280	2			AC -> TT		Substitution
LOU-23/24	1	0		51	74	24			(-)CGAAACTGCTCGCATAGGGGCCAT		Deletion
LOU-23/24	1	0	CCTTTGT	43	49	7			GTCAGAG -> CCTTTGT		Substitution
LOU-23/24	1	0	G	41	41	1			C -> G		SNP (transversion)
LOU-23/24	1	0	TGG	35	37	3			CAA -> TGG		Substitution
LOU-23/24	1	0	AGGG	30	33	4			CATT -> AGGG		Substitution
LOU-23/24	1	0	G	28	28	1			C -> G		SNP (transversion)
LOU-23/24	1	0	CTA	24	26	3			TCC -> CTA		Substitution
LOU-23/24	1	0	T	21	21	1			A -> T		SNP (transversion)
LOU-23/24	1	0	CT	15	16	2			AA -> CT		Substitution
LOU-25/26	1	0	A	135625	135625	1			W -> A		SNP
LOU-25/26	1	0	G	135625	135625	1			W -> G		SNP
LOU-25/26	1	0	C	135623	135623	1			M -> C		SNP
LOU-25/26	1	0	T	107291	107291	1			G -> T		SNP (transversion)
LOU-25/26	1	0	G	107288	107288	1			R -> G		SNP
LOU-25/26	1	0	TT	107285	107286	2			WY -> TT		Substitution
LOU-25/26	1	0		106979	106979	1			(-)T		Deletion
LOU-27/28	0	1	AG	131968	131969	2	GP -> GA	936	GC -> AG	GGG,CCG -> GGA,GCG	Substitution
LOU-27/28	1	0	C	110695	110695	1		936	T -> C	GGA -> GGG	SNP (transition)
LOU-27/28	1	0		69	200	132			(-)TGGGTTATGAAAGATACGAGCCATCTGGTCGTCCC		Deletion
LOU-27/28	1	0	AA	66	67	2			GC -> AA		Substitution
LOU-27/28	1	0	A	64	64	1			T -> A		SNP (transversion)
LOU-27/28	1	0	C	61	61	1			G -> C		SNP (transversion)
LOU-27/28	1	0	C	59	59	1			G -> C		SNP (transversion)
LOU-27/28	1	0	CC	56	57	2			GA -> CC		Substitution
LOU-27/28	1	0	TTTG	49	52	4			CCCT -> TTTG		Substitution
